# Supplementary material for: Zoonotic Leprosy in the Southeastern United States
Source: Emerg Infect Dis. 2015 Dec;21(12):2127–34. doi: 10.3201/eid2112.150501 (PMC4672434; doi:10.3201/eid2112.150501)
Supplement: Supplementary file 1 — Technical Appendix. Analysis of zoonotic leprosy in the southeastern United States by multiplex nested PCR. [file 15-0501-Techapp-s1.xlsx]

## Sheet:  S1
	Technical Appendix Table 1: SNP and VNTR typing of M. leprae from leprosy patients and wild infected Armadillo samples
Common DNA ID	Site	Sample	Indel 17915	SNP 7614	SNP 1527056	SNP 1642875	SNP 2935685	SNP 14676	SNP 8453	SNP313361	SNP 61425	snp3102778	SNP 1104232	SNP 2751783	SNP 1295192	SNP 2312059	SNP 413902	SNP 20910	AC8a	AC8b	AC9	GGT5	GTA9	6-7	12-5	21-3	23-3	27-5	Genotype	SNP 1787399	SNP 1962036	InDel 408352	SNP 3224930	SNP 2371439	SNP 2850009	SNP 2129442	SNP 3122998	SNP 400204	SNP 1874374	SNP 2272659	SNP 2506671	SNP 2686270
96	MRI	A1	1	T	C	T	C	C	T	A	A	A	C	A	A	C	G	G	8	8	8	4	11	7	5	2	2	4	3I-2-v15
78	TLT	A10	1	T	C	T	C	C	T	A	A	A	C	A	A	C	G	G	10	7	8	4	10	7	5	2	2	4	3I-2-v1	T	T	G	G	C	G	C	G	G	T	C	G	C
52	TLT	A11	1	T	C	T	C	C	T	A	A	A	C	A	A	C	G	G	10	7	8	4	10	7	5	2	2	4	3I-2-v1
81	PNB	A12	1	T	C	T	C	C	T	A	A	A	C	A	A	C	G	G	10	7	8	4	10	7	5	2	2	4	3I-2-v1
	TLT	A13	1	T	C	T	C	C	T	A	A	A	C	A	A	C	G	G	10	7	8	4	10	7	5	2	2	4	3I-2-v1
39	TLT	A14	1	T	C	T	C	C	T	A	A	A	C	A	A	C	G	G	10	7	8	4	10	7	5	2	2	4	3I-2-v1
40	TLT	A15	1	T	C	T	C	C	T	A	A	A	C	A	A	C	G	G	10	7	8	4	10	7	5	2	2	4	3I-2-v1	T	T	G	G	C	G	C	G	G	T	C	G	C
	TLT	A16	1	T	C	T	C	C	T	A	A	A	C	A	A	C	G	G	10	7	8	4	10	7	5	2	2	4	3I-2-v1
104	DSO	A17	1	T	C	T	C	C	T	A	A	A	C	A	A	C	G	G	10	7	8	4	10	7	5	2	2	4	3I-2-v1
53	PNB	A18	1	T	C	T	C	C	T	A	A	A	C	A	A	C	G	G	10	7	8	4	10	7	5	2	2	4	3I-2-v1
	PNB	A19	1	T	C	T	C	C	T	A	A	A	C	A	A	C	G	G	10	7	8	4	10	7	5	2	2	4	3I-2-v1
95	MRI	A2	1	T	C	T	C	C	T	A	A	A	C	A	A	C	G	G	8	8	8	4	11	7	5	2	2	4	3I-2-v15	C	C	-	-	T	A	G	A	A	C	T	C	G
43	TLT	A20	1	T	C	T	C	C	T	A	A	A	C	A	A	C	G	G	10	7	8	4	10	7	5	2	2	4	3I-2-v1	T	T	G	G	C	G	C	G	G	T	C	G	C
44	PNB	A21	1	T	C	T	C	C	T	A	A	A	C	A	A	C	G	G	10	7	8	4	10	7	5	2	2	4	3I-2-v1
42	PNB	A22	1	T	C	T	C	C	T	A	A	A	C	A	A	C	G	G	10	7	8	4	10	7	5	2	2	4	3I-2-v1
45	TLT	A23	1	T	C	T	C	C	T	A	A	A	C	A	A	C	G	G	10	7	8	4	10	7	5	2	2	4	3I-2-v1
46	TLT	A24	1	T	C	T	C	C	T	A	A	A	C	A	A	C	G	G	10	7	8	4	10	7	5	2	2	4	3I-2-v1	T	T	G	G	C	G	C	G	G	T	C	G	C
47	TLT	A25	1	T	C	T	C	C	T	A	A	A	C	A	A	C	G	G	10	7	8	4	10	7	5	2	2	4	3I-2-v1
75	TLT	A26	1	T	C	T	C	C	T	A	A	A	C	A	A	C	G	G	10	7	8	4	10	7	5	2	2	4	3I-2-v1
50	PNB	A27	1	T	C	T	C	C	T	A	A	A	C	A	A	C	G	G	10	7	8	4	10	7	5	2	2	4	3I-2-v1
77	TLT	A28	1	T	C	T	C	C	T	A	A	A	C	A	A	C	G	G	10	7	8	4	10	7	5	2	2	4	3I-2-v1	T	T	G	G	C	G	C	G	G	T	C	G	C
74	TLT	A29	1	T	C	T	C	C	T	A	A	A	C	A	A	C	G	G	10	7	8	4	10	7	5	2	2	4	3I-2-v1
93	MRI	A3	1	T	C	T	C	C	T	A	A	A	C	A	A	C	G	G	8	8	8	4	11	7	5	2	2	4	3I-2-v15	C	C	-	-	T	A	G	A	A	C	T	C	G
	TLT	A30	1	T	C	T	C	C	T	A	A	A	C	A	A	C	G	G	10	7	8	4	10	7	5	2	2	4	3I-2-v1
41	PNB	A31	1	T	C	T	C	C	T	A	A	A	C	A	A	C	G	G	10	7	8	4	10	7	5	2	2	4	3I-2-v1	T	T	G	G	C	G	C	G	G	T	C	G	C
51	PNB	A32	1	T	C	T	C	C	T	A	A	A	C	A	A	C	G	G	10	7	8	4	10	7	5	2	2	4	3I-2-v1
	TLT	A33	1	T	C	T	C	C	T	A	A	A	C	A	A	C	G	G	10	7	8	4	10	7	5	2	2	4	3I-2-v1
	TLT	A34	1	T	C	T	C	C	T	A	A	A	C	A	A	C	G	G	10	7	8	4	10	7	5	2	2	4	3I-2-v1
	PNB	A35	1	T	C	T	C	C	T	A	A	A	C	A	A	C	G	G	10	7	8	4	10	7	5	2	2	4	3I-2-v1
	PNB	A36	1	T	C	T	C	C	T	A	A	A	C	A	A	C	G	G	10	7	8	4	10	7	5	2	2	4	3I-2-v1	T	T	G	G	C	G	C	G	G	T	C	G	C
	PBH	A37	1	T	C	T	C	C	T	A	A	A	C	A	A	C	G	G	10	7	8	4	10	7	5	2	2	4	3I-2-v1
	DSO	A38	1	T	C	T	C	C	T	A	A	A	C	A	A	C	G	G	10	7	8	4	10	7	5	2	2	4	3I-2-v1
	CON	A39	1	T	C	T	C	C	T	A	A	A	C	A	A	C	G	G	10	7	8	4	10	7	5	2	2	4	3I-2-v1
88	MRI	A4	1	T	C	T	C	C	T	A	A	A	C	A	A	C	G	G	8	8	8	4	11	7	5	2	2	4	3I-2-v15	C	C	-	-	T	A	G	A	A	C	T	C	G
	PNB	A40	1	T	C	T	C	C	T	A	A	A	C	A	A	C	G	G	10	7	8	4	10	7	5	2	2	4	3I-2-v1	T	T	G	G	C	G	C	G	G	T	C	G	C
	DSO	A41	1	T	C	T	C	C	T	A	A	A	C	A	A	C	G	G	10	7	8	4	10	7	5	2	2	4	3I-2-v1
	PBH	A42	1	T	C	T	C	C	T	A	A	A	C	A	A	C	G	G	10	7	8	4	10	7	5	2	2	4	3I-2-v1	T	T	G	G	C	G	C	G	G	T	C	G	C
86	MRI	A5	1	T	C	T	C	C	T	A	A	A	C	A	A	C	G	G	8	8	8	4	11	7	5	2	2	4	3I-2-v15
36	MRI	A6	1	T	C	T	C	C	T	A	A	A	C	A	A	C	G	G	8	8	8	4	11	7	5	2	2	4	3I-2-v15	C	C	-	-	T	A	G	A	A	C	T	C	G
26	MRI	A7	1	T	C	T	C	C	T	A	A	A	C	A	A	C	G	G	8	8	8	4	11	7	5	2	2	4	3I-2-v15	C	C	-	-	T	A	G	A	A	C	T	C	G
69	TLT	A8	1	T	C	T	C	C	T	A	A	A	C	A	A	C	G	G	10	7	8	4	10	7	5	2	2	4	3I-2-v1	T	T	G	G	C	G	C	G	G	T	C	G	C
70	PNB	A9	1	T	C	T	C	C	T	A	A	A	C	A	A	C	G	G	10	7	8	4	10	7	5	2	2	4	3I-2-v1
	Control	Control	1	T	C	T	C	C	T	A	A	A	C	A	A	C	G	G	10	7	8	4	10	7	5	2	2	4	3I-2-v1
	AL	H1	1	T	C	T	C	C	T	A	A	A	C	A	A	C	G	G	7	7	7	4	10	7	5	2	2	4	3I-2
	FL	H10	1	T	C	T	C	C	T	A	A	A	C	A	A	C	G	G	8	8	8	4	10	7	5	2	2	4	3I-2
	FL	H12	1	T	C	T	C	C	T	A	A	A	C	A	A	C	G	G	8	9	9	4	13	7	4	2	2	5	3I-2
	FL	H11	1	T	C	T	C	C	T	A	A	A	C	A	A	C	G	G	10	7	8	4	9	6	4	2	2	5	3I-2
	WA	H18	1	T	C	T	C	C	T	A	A	A	C	A	A	C	G	G	8	7	10	5	9	6	4	2	2	5	3I-2
	FL	H8	1	T	C	T	C	C	T	A	A	A	C	A	A	C	G	G	9	7	8	4	10	6	5	2	2	4	3I-2
	FL	H9	1	T	C	T	C	C	T	A	A	A	C	A	A	C	G	G	8	7	8	4	9	6	5	2	2	4	3I-2
	FL	H13	1	T	C	T	C	C	T	A	A	A	C	A	A	C	G	G	9	7	8	4	11	6	5	2	2	4	3I-2
	HI	H15	1	T	C	T	C	C	T	A	A	A	C	A	A	C	G	G	10	7	7	4	7	7	4	2	2	5	3I-2
	CA	H3	1	T	C	T	C	C	T	A	A	A	C	A	A	C	G	G	10	7	8	4	7	7	4	2	2	4	3I-2
	MA	H16	1	T	C	T	C	C	T	A	A	A	C	A	A	C	G	G	8	8	7	4	10	6	5	2	2	4	3I-2
	OK	H17	1	T	C	T	C	C	T	A	A	A	C	A	A	C	G	G	10	8	9	4	11	6	5	2	2	4	3I-2
	WA	H19	1	T	C	T	C	C	T	A	A	A	C	A	A	C	G	G	8	8	8	4	8	7	4	2	2	5	3I-2
	HI	H14	1	T	C	T	C	C	T	A	A	A	C	A	A	C	G	G	8	8	8	5	10	6	4	2	2	5	3I-2
	CA	H2	1	T	C	T	C	C	T	A	A	A	C	A	A	C	G	G	8	8	8	4	9	7	5	3	2	4	3I-2
	AR	H20	1	T	C	T	C	C	T	A	A	A	C	A	A	C	G	G	10	7	8	4	10	7	5	2	2	4	3I-2-v1
	FL	H21	1	T	C	T	C	C	T	A	A	A	C	A	A	C	G	G	10	7	8	4	10	7	5	2	2	4	3I-2-v1	T	T	G	G	C	G	C	G	G	T	C	G	C
	FL	H22	1	T	C	T	C	C	T	A	A	A	C	A	A	C	G	G	10	7	8	4	10	7	5	2	2	4	3I-2-v1
	FL	H23	1	T	C	T	C	C	T	A	A	A	C	A	A	C	G	G	10	7	8	4	10	7	5	2	2	4	3I-2-v1	T	T	G	G	C	G	C	G	G	T	C	G	C
	LA	H24	1	T	C	T	C	C	T	A	A	A	C	A	A	C	G	G	10	7	8	4	10	7	5	2	2	4	3I-2-v1
	LA	H25	1	T	C	T	C	C	T	A	A	A	C	A	A	C	G	G	10	7	8	4	10	7	5	2	2	4	3I-2-v1
	LA	H26	1	T	C	T	C	C	T	A	A	A	C	A	A	C	G	G	10	7	8	4	10	7	5	2	2	4	3I-2-v1
	LA	H27	1	T	C	T	C	C	T	A	A	A	C	A	A	C	G	G	10	7	8	4	10	7	5	2	2	4	3I-2-v1	T	T	G	G	C	G	C	G	G	T	C	G	C
	MS	H28	1	T	C	T	C	C	T	A	A	A	C	A	A	C	G	G	10	7	8	4	10	7	5	2	2	4	3I-2-v1
	MS	H29	1	T	C	T	C	C	T	A	A	A	C	A	A	C	G	G	10	7	8	4	10	7	5	2	2	4	3I-2-v1
	MS	H30	1	T	C	T	C	C	T	A	A	A	C	A	A	C	G	G	10	7	8	4	10	7	5	2	2	4	3I-2-v1	T	T	G	G	C	G	C	G	G	T	C	G	C
	MS	H31	1	T	C	T	C	C	T	A	A	A	C	A	A	C	G	G	10	7	8	4	10	7	5	2	2	4	3I-2-v1
	FL	H32	1	T	C	T	C	C	T	A	A	A	C	A	A	C	G	G	8	8	8	4	11	7	5	2	2	4	3I-2-v15	C	C	-	-	T	A	G	A	A	C	T	C	G
	FL	H33	1	T	C	T	C	C	T	A	A	A	C	A	A	C	G	G	8	8	8	4	11	7	5	2	2	4	3I-2-v15	C	C	-	-	T	A	G	A	A	C	T	C	G
	FL	H34	1	T	C	T	C	C	T	A	A	A	C	A	A	C	G	G	8	8	8	4	11	7	5	2	2	4	3I-2-v15
	FL	H35	1	T	C	T	C	C	T	A	A	A	C	A	A	C	G	G	8	8	8	4	11	7	5	2	2	4	3I-2-v15	C	C	-	-	T	A	G	A	A	C	T	C	G
	FL	H36	1	T	C	T	C	C	T	A	A	A	C	A	A	C	G	G	8	8	8	4	11	7	5	2	2	4	3I-2-v15
	FL	H37	2	T	C	T	C	C	T	A	A	A	C	A	A	C	G	G	8	8	8	4	11	7	5	2	2	4	3I-2-v15
	FL	H38	1	T	C	T	C	C	T	A	A	A	C	A	A	C	G	G	8	8	8	4	11	7	5	2	2	4	3I-2-v15	C	C	-	-	T	A	G	A	A	C	T	C	G
	FL	H39	1	T	C	T	C	C	T	A	A	A	C	A	A	C	G	G	8	8	8	4	11	7	5	2	2	4	3I-2-v15
	FL	H4	1	T	C	T	C	C	T	A	A	A	C	A	A	C	G	G	8	9	8	4	11	6	4	2	2	4	3I-2
	FL	H40	1	T	C	T	C	C	T	A	A	A	C	A	A	C	G	G	8	8	8	4	11	7	5	2	2	4	3I-2-v15	C	C	-	-	T	A	G	A	A	C	T	C	G
	FL	H41	1	T	C	T	C	C	T	A	A	A	C	A	A	C	G	G	8	8	8	4	11	7	5	2	2	4	3I-2-v15	C	C	-	-	T	A	G	A	A	C	T	C	G
	NV	H42	2	C	G	T	C	C	T	A	A	A	C	A	G	C	G	G	8	9	8	5	8	6	4	3	2	5	3J
	FL	H48	2	C	G	T	C	C	T	A	A	A	C	A	G	G	G	G	8	8	9	4	9	7	4	2	2	5	3K
TN	TN	TN	2	C	G	G	A	C	T	A	A	A	C	A	A	C	G	G	8	8	9	5	9	7	5	3	3	5	1A	C	C	-	-	C	G	C	G	G	T	C	G	C
	FL	H6	1	T	C	T	C	C	T	A	A	A	C	A	A	C	G	G	8	9	9	4	8	7	4	2	2	5	3I-2
	FL	H5	1	T	C	T	C	C	T	A	A	A	C	A	A	C	G	G	9	7	8	4	10	6	5	2	2	5	3I-2
	FL	H46	2	C	G	T	C	C	T	A	A	A	C	A	G	G	G	G	8	8	8	4	8	6	4	2	2	5	3K
	AZ	H43	2	C	G	T	C	C	T	A	A	A	C	A	G	G	G	G	10	7	8	4	8	6	4	2	2	4	3K
	FL	H52	2	C	G	T	C	C	T	A	A	A	C	A	G	G	A	A	10	6	8	4	12	6	5	2	2	4	3M
	FL	H47	2	C	G	T	C	C	T	A	A	A	C	A	G	G	G	G	11	7	9	4	8	6	4	2	2	5	3K
	FL	H45	2	C	G	T	C	C	T	A	A	A	C	A	G	G	G	G	9	8	9	4	13	6	4	3	2	5	3K
	UT	H51	2	C	G	T	C	C	T	A	A	A	C	A	G	G	G	G	9	7	9	4	7	7	4	2	2	5	3K
	CA	H44	2	C	G	T	C	C	T	A	A	A	C	A	G	G	G	G	8	8	9	4	7	7	4	2	2	5	3K
	RMI	H50	2	C	G	T	C	C	T	A	A	A	C	A	G	G	G	G	8	8	8	4	7	7	4	2	2	5	3K
	MO	H49	2	C	G	T	C	C	T	A	A	A	C	A	G	G	G	G	9	8	8	4	8	7	4	2	2	5	3K
	FL	H7	1	T	C	T	C	C	T	A	A	A	C	A	A	C	G	G	9	9	8	4	11	7	5	2	2	4	3I-2

## Sheet: S2
Technical Appendix Table 2: SNPs identifed from second zoonotic strain (3I-2-v15) by whole genome sequencing
SAMPLE	POS	REF	ALT	Second Zoonotic strain (3I-2-v15)	First Zoonotic Strain (3I-2-v1)	Conflictig Strain	NHDP55	NHDP63	NHDP98	I-30	A3	A6	A2	A7	POS
3I- specific	883	G	A	A3 A6 A2 A7	NHDP-55,63,98,I30	Non	A	A	A	A	A	A	A	A	883
3I- specific	1011	G	A	A3 A6 A2 A7	NHDP-55,63,98,I30	Non	A	A	A	A	A	A	A	A	1011
3I- specific	7614	C	T	A3 A6 A2 A7	NHDP-55,63,98,I30	Non	T	T	T	T	T	T	T	T	7614
3I- specific	10505	C	T	A3 A6 A2 A7	NHDP-55,63,98,I30	Non	T	T	T	T	T	T	T	T	10505
3I- specific	17915	TTGGTGGTGTA	-	A3 A6 A2 A7	NHDP-55,63,98,I30	Non	-	-	-	-	-	-	-	-	17915
3I- specific	15985	G	A	A3 A6 A2 A7	NHDP-55,63,98,I30	Non	A	A	A	A	A	A	A	A	15985
3I- specific	22488	G	A	A3 A6 A2 A7	NHDP-55,63,98,I30	Non	A	A	A	A	A	A	A	A	22488
3I- specific	29563	C	T	A3 A6 A2 A7	NHDP-55,63,98,I30	Non	T	T	T	T	T	T	T	T	29563
3I- specific	38202	C	T	A3 A6 A2 A7	NHDP-55,63,98,I30	Non	T	T	T	T	T	T	T	T	38202
3I- specific	45791	T	C	A3 A6 A2 A7	NHDP-55,63,98,I30	Non	C	C	C	C	C	C	C	C	45791
3I- specific	48196	G	A	A3 A6 A2 A7	NHDP-55,63,98,I30	Non	A	A	A	A	A	A	A	A	48196
3I- specific	116225	C	T	A3 A6 A2 A7	NHDP-55,63,98,I30	Non	T	T	T	T	T	T	T	T	116225
3I- specific	193848	C	T	A3 A6 A2 A7	NHDP-55,63,98,I30	Non	T	T	T	T	T	T	T	T	193848
3I- specific	305310	G	A	A3 A6 A2 A7	NHDP-55,63,98,I30	Non	A	A	A	A	A	A	A	A	305310
3I- specific	574639	G	A	A3 A6 A2 A7	NHDP-55,63,98,I30	Non	A	A	A	A	A	A	A	A	574639
3I- specific	604325	T	C	A3 A6 A2 A7	NHDP-55,63,98,I30	Non	C	C	C	C	C	C	C	C	604325
3I- specific	623365	C	T	A3 A6 A2 A7	NHDP-55,63,98,I30	Non	T	T	T	T	T	T	T	T	623365
3I- specific	774704	G	A	A3 A6 A2 A7	NHDP-55,63,98,I30	Non	A	A	A	A	A	A	A	A	774704
3I- specific	954663	T	C	A3 A6 A2 A7	NHDP-55,63,98,I30	Non	C	C	C	C	C	C	C	C	954663
3I- specific	1017407	G	A	A3 A6 A2 A7	NHDP-55,63,98,I30	Non	A	A	A	A	A	A	A	A	1017407
3I- specific	1038669	C	T	A3 A6 A2 A7	NHDP-55,63,98,I30	Non	T	T	T	T	T	T	T	T	1038669
3I- specific	1113923	A	G	A3 A6 A2 A7	NHDP-55,63,98,I30	Non	G	G	G	G	G	G	G	G	1113923
3I- specific	1160426	C	G	A3 A6 A2 A7	NHDP-55,63,98,I30	Non	G	G	G	G	G	G	G	G	1160426
3I- specific	1164291	C	T	A3 A6 A2 A7	NHDP-55,63,98,I30	Non	T	T	T	T	T	T	T	T	1164291
3I- specific	1329459	C	T	A3 A6 A2 A7	NHDP-55,63,98,I30	Non	T	T	T	T	T	T	T	T	1329459
3I- specific	1450888	G	A	A3 A6 A2 A7	NHDP-55,63,98,I30	Non	A	A	A	A	A	A	A	A	1450888
3I- specific	1466041	C	A	A3 A6 A2 A7	NHDP-55,63,98,I30	Non	A	A	A	A	A	A	A	A	1466041
3I- specific	1527053	G	C	A3 A6 A2 A7	NHDP-55,63,98,I30	Non	C	C	C	C	C	C	C	C	1527053
3I- specific	1588112	G	C	A3 A6 A2 A7	NHDP-55,63,98,I30	Non	C	C	C	C	C	C	C	C	1588112
3I- specific	1657373	G	T	A3 A6 A2 A7	NHDP-55,63,98,I30	Non	T	T	T	T	T	T	T	T	1657373
3I- specific	1734697	G	A	A3 A6 A2 A7	NHDP-55,63,98,I30	Non	A	A	A	A	A	A	A	A	1734697
3I- specific	1759651	G	A	A3 A6 A2 A7	NHDP-55,63,98,I30	Non	A	A	A	A	A	A	A	A	1759651
3I- specific	1897187	C	A	A3 A6 A2 A7	NHDP-55,63,98,I30	Non	A	A	A	A	A	A	A	A	1897187
3I- specific	2200732	C	T	A3 A6 A2 A7	NHDP-55,63,98,I30	Non	T	T	T	T	T	T	T	T	2200732
3I- specific	2714879	T	A	A3 A6 A2 A7	NHDP-55,63,98,I30	Non	A	A	A	A	A	A	A	A	2714879
3I- specific	2784324	A	G	A3 A6 A2 A7	NHDP-55,63,98,I30	Non	G	G	G	G	G	G	G	G	2784324
3I- specific	2978374	C	A	A3 A6 A2 A7	NHDP-55,63,98,I30	Non	A	A	A	A	A	A	A	A	2978374
3I- specific	1787399	C	T	Only in 3I-2-v1	NHDP-55,63,98,I30	NHDP-55,63,98,I30	T	T	T	T	C	C	C	C	1787399
3I- specific	1962036	C	T	Only in 3I-2-v1	NHDP-55,63,98,I30	NHDP-55,63,98,I30	T	T	T	T	C	C	C	C	1962036
3I- specific	408352	-	G	Only in 3I-2-v1	NHDP-55,63,98,I30	NHDP-55,63,98,I30	G	G	G	G	-	-	-	-	408352
3I- specific	3224930	-	G	Only in 3I-2-v1	NHDP-55,63,98,I30	NHDP-55,63,98,I30	G	G	G	G	-	-	-	-	3224930
new	2371439	C	T	A3 A6 A2 A7	Only in 3I-2-v15	A3 A6 A2 A7					T	T	T	T	2371439
new	2850009	G	A	A3 A6 A2 A7	Only in 3I-2-v15	A3 A6 A2 A7					A	A	A	A	2850009
New	2129442	C	G	A3 A6 A2 A7	Only in 3I-2-v15	A3 A6 A2 A7					G	G	G	G	2129442
new	3122998	G	A	A3 A6 A2 A7	Only in 3I-2-v15	A3 A6 A2 A7					A	A	A	A	3122998
New	400204	G	A	A3 A6 A2 A7	Only in 3I-2-v15	A3 A6 A2 A7					A	A	A	A	400204
New	1874374	T	C	A3 A6 A2 A7	Only in 3I-2-v15	A3 A6 A2 A7					C	C	C	C	1874374
new	2272659	C	T	A3 A6 A2 A7	Only in 3I-2-v15	A3 A6 A2 A7					T	T	T	T	2272659
new	2506671	G	C	A3 A6 A2 A7	Only in 3I-2-v15	A3 A6 A2 A7					C	C	C	C	2506671
new	2686270	C	G	A3 A6 A2 A7	Only in 3I-2-v15	A3 A6 A2 A7					G	G	G	G	2686270
3I- specific	1585800	A	G	A6 A2 A7	NHDP-55,63,98,I30	A3	G	G	G	G	G	G	G	G	1585800
3I- specific	1900006	G	A	A6 A2 A7	NHDP-55,63,98,I30	A3	A	A	A	A	A	A	A	A	1900006
3I- specific	2542313	G	A	A3 A6 A7	NHDP-55,63,98,I30	A2	A	A	A	A	A	A	A	A	2542313
3I- specific	365411	A	G	A3 A2 A7	NHDP-55,63,98,I30	A6	G	G	G	G	G	G	G	G	365411
3I- specific	3110858	T	C	A3 A2 A7	NHDP-55,63,98,I30	A6	C	C	C	C	C	C	C	C	3110858
3I- specific	156948	C	T	A3 A2 A7	NHDP-55,63,98,I30	A6	T	T	T	T	T	T	T	T	156948
3I- specific	1291018	G	A	A3 A2 A7	NHDP-55,63,98,I30	A6	A	A	A	A	A	A	A	A	1291018
3I- specific	3112669	C	T	A6 A2 A7	NHDP-55,63,98,I30	A3	T	T	T	T	T	T	T	T	3112669
3I- specific	1217336	G	A	A2 A7	NHDP-55,63,98,I30	A3 A6	A	A	A	A	A	A	A	A	1217336
3I- specific	1928719	A	C	A2 A7	NHDP-55,63,98,I30	A3 A6	C	C	C	C	C	C	C	C	1928719
3I- specific	2999976	C	T	A2 A7	NHDP-55,63,98,I30	A3 A6	T	T	T	T	T	T	T	T	2999976
A3	58560	C	T	A3		A3					T				58560
A3	234485	A	G	A3		A3					G				234485
A3	749516	T	C	A3		A3					C				749516
A3	952966	T	C	A3		A3					C				952966
A3	953010	G	A	A3		A3					A				953010
A3	1044099	T	G	A3		A3					G				1044099
A3	1336336	G	A	A3		A3					A				1336336
A3	1538022	A	G	A3		A3					G				1538022
A3	1778536	A	G	A3		A3					G				1778536
A3	2026948	A	G	A3		A3					G				2026948
A3	2035013	G	A	A3		A3					A				2035013
A3	2231687	C	T	A3		A3					T				2231687
A3	2466189	G	A	A3		A3					A				2466189
A3	3062156	T	C	A3		A3					C				3062156
A6	125231	C	T	A6		A6						T			125231
A6	617920	C	T	A6		A6						T			617920
A6	1173136	G	A	A6		A6						A			1173136
A6	1376490	C	T	A6		A6						T			1376490
A6	1516992	G	A	A6		A6						A			1516992
A6	1528785	A	T	A6		A6						T			1528785
A6	2119577	T	C	A6		A6						C			2119577
A6	2397534	G	A	A6		A6						A			2397534
A6	2818494	G	A	A6		A6						A			2818494
A6	3202860	A	G	A6		A6						G			3202860
A2	155160	G	A	A2		A2							A		155160
A2	388440	C	T	A2		A2							T		388440
A2	831442	G	A	A2		A2							A		831442
A2	933396	G	A	A2		A2							A		933396
A2	1024294	C	A	A2		A2							A		1024294
A2	1049942	A	G	A2		A2							G		1049942
A2	1386831	G	A	A2		A2							A		1386831
A2	1863913	C	T	A2		A2							T		1863913
A2	1977453	G	A	A2		A2							A		1977453
A2	2684740	C	T	A2		A2							T		2684740
A2	2724361	G	A	A2		A2							A		2724361
A2	2745834	C	T	A2		A2							T		2745834
A2	3067730	A	G	A2		A2							G		3067730
A2	3072343	G	C	A2		A2							C		3072343
A7	130703	G	A	A7		A7								A	130703
A7	404163	G	A	A7		A7								A	404163
A7	462501	A	G	A7		A7								G	462501
A7	474989	A	G	A7		A7								G	474989
A7	696224	G	T	A7		A7								T	696224
A7	763900	T	C	A7		A7								C	763900
A7	947776	T	C	A7		A7								C	947776
A7	953101	G	C	A7		A7								C	953101
A7	971141	G	A	A7		A7								A	971141
A7	1024194	T	C	A7		A7								C	1024194
A7	1058269	A	G	A7		A7								G	1058269
A7	1193137	T	C	A7		A7								C	1193137
A7	1339513	C	G	A7		A7								G	1339513
A7	1537235	G	A	A7		A7								A	1537235
A7	1819038	C	A	A7		A7								A	1819038
A7	1819043	T	G	A7		A7								G	1819043
A7	1951234	C	T	A7		A7								T	1951234
A7	2664235	C	T	A7		A7								T	2664235
A7	3029687	A	G	A7		A7								G	3029687
A7	3176063	A	G	A7		A7								G	3176063
Low Qulity Varients rpesented by Green
Not enough coverage, verified by sequencing

## Sheet: S 3
Technical Appendix Table 3: Sequence of primers used in the study
Multiplex PCR combination no.	Locus	Forward primer	Reverse primer	Amplicon size
1	(AC)8b	GCCCACTTACCTCAACCAAC	CCTATAACGGCACTCAGTCCA	390
	(GTA)9	AGCCTTAGTCGCGCAGATG	TCCGCTGTCCGTCCGCTGA	307
	(GGT)5	GCAGCGGTGTAACAGCATAGC	TGTCTGCCTTGCGAAACGGTC	242
2	21-3	GAATCTGACCTTTCGGAAATG	CGATGCAGCTTCCTACGG	312
	(AC)9	AGCGCCCGTTGTCGATAGA	GACTGGATGTCGGCACCCC	236
	(AC)8A	GTGTTACGCGGAACCAGGCA	CCATCTGTTGGTACTACTGA	124
3	27-5	ATTGAGCAGATGGCCGGTC	AGCAGTCGGCACGCCCTT	327
	6--7	GCCATCGTTGTCGGTTCATC	CGGAGGAGGTGGGTACGGT	268
4	12--5	CTGGTCCACTTGCGGTACGAC	GGAGAAGGAGGCCGAATACA	289
	23-3	CCGAAGCCCTGGACGAAG	GCCGTAAATCCGCTCCC	243
AC8a	6FAM-GTG TTA CGC GGA ACC AGG CA		CCA TCT GTT GGT ACT ACT GA	124
AC8b	6FAM-GAT GCG ACT ATC ACT CGC ACG CAG TT		GCT GGT TTC CTT CTA GTC CC	135
AC9	6FAM-GCC TGG TGC CCG GAC AAT GC		ACA TCA CAC TGA TCT CGC CGG CGC T	141
GGT5	6FAM- TCA CCA TCG ACG CTC CGG GT		TCG GCC TGG TTG TCT GCC TT	158
GTA9	6FAM- CGC AGA TGC AAC GAT CAC		AAT ATG CAT GCC GGT GGT	122
6--7	6FAM-CTA CTT GCG CGC CAC CGC CA		GCC GTC GCC AGG TTT TGC AG	189
12--5	6FAM- CTG GTC CAC TTG CGG TAC GAC		GGA GAA GGA GGC CGA ATA CA	286
21--3	6FAM- TGT TGA AAT TTG GCG GCC AT		TGC AAG GAG TGC TCA GCT AT	158
23--3	6FAM- CAG TCG CCC GGA TAC TGT TA		TAA ATC CGC TCC CAA ATC TT	168
27--5	6FAM- GTG CTG TGC CTG CAG CCG TT		TCC CCA AAG CCG CCG AAT CC	242
SNP-7614	CGC TGA GAC GAT GGG CAA TTA CC		TTG CCC ATC AAC CAA GGG ATA CCG
InDel-17915	6FAM- GGG GAG GCG AGT ATA GAT CC		AGG CGC TGG TCT GCT ATC TA
SNP-1527056	TTA AGC CAA TAT CGC CGA AC		GTT GAC AAC GGC TGA CAG AT
SNP-8453	GGT CTG CGG ACA AGT TGG TA		CAA TAG CGC TCA GAC ACG AC
SNP-313361	CAC CGG AGA CAA AGC TGA T		CTC GGA GAC CAA ACT TCT CG
SNP-61425	TCG TCA AGC CGA AAG AGT TT		CCA GAA CAC CGA GGG AAT AA
SNP-3102778	CGG TGA CTT CGC TAA GCA GTA		ACT GAT TGC CTT CCC GAG T
SNP-1104232	TCG ACC ACG TTA CCA CGT TA		CAG GCT TGC AGT CTG TTG AA
SNP-2751783	ACT CAC CCG TGG ATC ATA GC		GTG AAG CTG GTC GAT GTG C
SNP-1295192	GAA TGC CCG GAT AAC ATC AA		GAT CAG GGA GGG TTT GTC G
SNP-2312059	TCA GAG TTT CCG GAT GAA CC		CGA GCT AGC CGT CAA AAG G
SNP-413902	ATC CGG TGC TGG AGT GTC T		GGT GGT ACC TGT AGC GCA AT
SNP-20910	CAG GTG AAC TTC GGA CAT GC		CGA GTC AAC TGG ACG AAT CA
Ins-978589	GCA GTT GCA GCA CGA TGG		CGG TGG AAT TAC CCT AAC GA
Del-1476519	TCG TGT TTC GGA TCT CAT CA		AAA TCC AGC ACG ACC AAG TC
SNP 1787399	CCA GAG AAT CGA CGC TGA TG		TTC GAA CGT ACG CAC CAA G
SNP 1874374	GAG TTC GTG CGT ACC CTA AG		GTT GCG TAT CGG GAC TTG TA
SNP 1962036	CCT GAA ACT CCC AGG TCT TC		GCT TCG GAG GCG TTC TT
SNP 2129442	TAG ACA CGA CCA TCA CCG ATA		CAC TGA ACC TGC CAT CCA A
SNP 2272659	TCT TCT AAA CGA TCC AGC TCA C		CTC AGA AAT TAG AGG CCG ACT T
SNP 2371439	CGT TGA GGC GCT TGA TTT G		AAC CTG ATC CGC CGA TTT
SNP 2506671	TAG AGC ACG GCT CTC CTA AA		AGA ACA GAG CAA GCC GAA TC
SNP 2686270	GAG GCG TCT TTG GAC ATC A		GCC AGG ATC TGC TCG ATG
SNP 2850009	CCC GCA CGT CAA ACA ATA TG		GAT GAA TGC AGC AAT CCG AAT C
SNP 3122998	GCA TGG GTA GTT GAC AAG AGT A		GGT GAG CTA TCT GAT CAT GTG T
SNP 2114696	GAC AAC CGA TCA CCG AAG AA		ATC TTC TTC ACC ACC ATC ACC
SNP2371439	GGG CAC CCG CAT AAT GT		GTA TGA CTA CCG CCC ATT CAT C
SNP 400204	GGC GAT CCG GTT GTA GTG		TGG CCA CCA AAG CAT GT
SNP 408352	CAT GCC GTC TAC GGT GAA A		ATG ACA CTG GGT GGA GGA
SNP 3224930	GGC TCA GTC TGT TAG AGT TAC G		AGC CAG TTG GTC TCG AAA G
